# Supplementary material for: Transmission of Grapevine Leafroll-Associated Viruses and Grapevine Virus A by Vineyard-Sampled Soft Scales (Parthenolecanium corni, Hemiptera: Coccidae)
Source: Viruses. 2022 Nov 29;14(12):2679. doi: 10.3390/v14122679 (PMC9784781; doi:10.3390/v14122679)
Supplement: Supplementary file 1 [file viruses-14-02679-s001.zip]

Archive with 1 entries (1 files):
- viruses-1956038-supplementary.pdf
